# Supplementary material for: Decline of Admission for Acute Coronary Syndromes and Acute Cardiovascular Conditions during COVID-19 Pandemic in Veneto Region
Source: Viruses. 2022 Aug 30;14(9):1925. doi: 10.3390/v14091925 (PMC9502380; doi:10.3390/v14091925)
Supplement: Supplementary file 1 [file viruses-14-01925-s001.zip]

Archive with 1 entries (1 files):
- viruses-1863083-supplementary.pdf
